# Supplementary material for: Hypoxia-Inducible Expression of Annexin A6 Enhances the Resistance of Triple-Negative Breast Cancer Cells to EGFR and AR Antagonists
Source: Cells. 2022 Sep 27;11(19):3007. doi: 10.3390/cells11193007 (PMC9564279; doi:10.3390/cells11193007)
Supplement: Supplementary file 1 [file cells-11-03007-s001.zip]

Archive with 1 entries (1 files):
- cells-1885923-supplementary.pdf
